# Supplementary material for: Phenotypic and Genetic Variation of an Interspecific Centaurium Hybrid (Gentianaceae) and Its Parental Species
Source: Plants (Basel). 2019 Jul 14;8(7):224. doi: 10.3390/plants8070224 (PMC6681202; doi:10.3390/plants8070224)
Supplement: Supplementary file 1 [file plants-08-00224-s001.zip]

Archive with 2 entries (2 files):
- Table S2.xlsx
- Supplementary material.docx
