# Supplementary material for: Phenotypic and Genetic Variation of an Interspecific Centaurium Hybrid (Gentianaceae) and Its Parental Species
Source: Plants (Basel). 2019 Jul 14;8(7):224. doi: 10.3390/plants8070224 (PMC6681202; doi:10.3390/plants8070224)
Supplement: Supplementary file 1 [file plants-08-00224-s001.zip › Table S2.xlsx]

## Sheet: Table S2
Locality	Taxon	Sample ID	Length of floral stalk leaves [h1]	Width of floral stalk leaves [w1]	Length/width ratio of floral stalk leaves [h1/w1]	Length of floral stalk leaves [h2]	Width of floral stalk leaves [w2]	Length/width ratio of floral stalk leaves [h2/w2]	Length of floral stalk leaves [h3]	Width of floral stalk leaves [w3]	Length/width ratio of floral stalk leaves [h3/w3]	Leaf veins number (first leaf)	Leaf veins number (second leaf)	Leaf veins number (third leaf)	Calyx length [p1]	Corolla-tube length [q1]	Calyx/ corolla-tube ratio [p1/q1]	Length of corolla lobes [s1]	Calyx length [p2]	Corolla-tube length [q2]	Calyx/ corolla-tube ratio [p2/q2]	Length of corolla lobes [s2]	Calyx length [p3]	Corolla-tube length [q3]	Calyx/ corolla-tube ratio [p3/q3]	Length of corolla lobes [s3]	Leaf tip angle (first leaf)	Leaf tip angle (second leaf)	Leaf tip angle (third leaf)
Beočin	C. erythraea	3143	31.9957	11.5497	2.77027	24.6761	8.23529	2.99639	28.3782	9.24714	3.06886	5	5	5	6.08316	6.8499	0.888065	5.205	6.03713	5.54256	1.08923	4.15372	5.33663	6.07285	0.878769	4.34645	141.271	107.793	81.8699
Beočin	C. erythraea	3144	20.0154	5.7149	3.50231	20.1451	5.69262	3.53881	21.3707	6.58901	3.24339	3	3	3	6.01369	5.71707	1.05188	4.93514	5.89195	5.93375	0.992956	4.7233	4.69029	3.4031	1.37824	3.70725	96.768	121.608	127.37
Beočin	C. erythraea	3146	28.2165	11.7677	2.39779	29.1077	11.2759	2.58142	30.3689	10.7593	2.82258	5	5	5	6.1415	5.25008	1.16979	4.51539	5.76871	6.18804	0.932236	5.3627	5.44341	6.42637	0.847042	5.36846	121.329	110.618	104.802
Beočin	C. erythraea	3148	21.4384	9.50918	2.25449	15.8089	7.47946	2.11365	17.7411	7.31865	2.42409	3	3	3	5.38406	6.13963	0.876935	4.83704	5.50565	6.44831	0.853812	4.67313	5.64294	5.78628	0.975227	4.82316	101.094	144.184	92.4509
Beočin	C. erythraea	3149	22.3243	7.17442	3.11165	24.2237	7.05932	3.43144	21.2647	7.31141	2.90842	3	3	3	4.357	5.39732	0.807253	4.30216	4.66746	4.87847	0.956746	4.30216	5.04499	5.69463	0.88592	4.96243	93.3665	129.207	92.2906
Beočin	C. erythraea	3151	27.4853	14.7902	1.85835	24.5401	11.5966	2.11614	27.284	11.8731	2.29797	5	5	5	4.26879	4.49815	0.94901	3.54164	4.13497	4.69875	0.880016	3.946	4.53956	4.91794	0.923062	3.73973	110.3	96.7562	111.775
Beočin	C. erythraea	3152	24.7095	8.06723	3.06295	23.7003	6.68529	3.54514				3	3		5.50596	4.28427	1.28516	4.37157	5.34027	5.64591	0.945865	4.36186	5.02395	6.73581	0.745857	4.81271	129.382	91.6523
Beočin	C. erythraea	3153	21.274	8.23915	2.58206	18.7818	5.38406	3.48842	18.1792	5.38865	3.37362	3	3	3	5.38865	4.81638	1.11882	4.04694	5.62853	7.13445	0.788922	4.19769	5.3604	5.00212	1.07163	3.92177	102.017	102.339	95.6482
Beočin	C. erythraea	3154	20.673	5.54622	3.7274	19.354	5.1288	3.77359		4.87685		3	3	3	5.08403	5.56211	0.914048	4.56593	5.59392	5.47736	1.02128	4.54908	5.3368	6.38711	0.835558	4.54578	95.6974	109.44	109.111
Beočin	C. erythraea	3155	26.4848	9.07563	2.91823	27.3877	11.2382	2.43701	23.7626	8.10303	2.93256	3	3	3	4.97948	5.86372	0.849202	4.85017	6.03318	6.08765	0.991052	5.079	5.78216	5.46105	1.0588	4.49108	140.669	130.433	122.196
Beočin	C. erythraea	3156	18.3031	5.75369	3.18111	20.3608	6.3583	3.20224	19.9699	7.14483	2.79502	3	3	3	5.76014	5.16003	1.1163	4.75978	5.02184	5.58966	0.898417	5.15439	5.12622	6.34468	0.807956	4.96936	90.4982	107.719	91.0322
Beočin	C. erythraea	3157	21.8494	7.24446	3.01601	21.1371	6.06499	3.4851	16.3302	6.25472	2.61086	3	3	3	5.00424	5.8202	0.859805	4.20882	4.55354	4.91884	0.925736	4.16157	4.52398	4.70532	0.961461	3.49523		95.149	84.2072
Beočin	C. erythraea	3158	19.5843	7.32829	2.67243	21.6073	7.02523	3.07567	20.6968	6.81968	3.03487	3	3	3	4.36975	6.18347	0.706682	5.24285	4.45457	4.89076	0.910814	4.28489	4.62261	4.80408	0.962225	4.30216	120.51	135.655	86.9399
Beočin	C. erythraea	3159	22.7025	8.15516	2.78382	24.4746	8.01277	3.05444	24.3873	8.32315	2.93005	3	3	3	5.59833	5.27876	1.06054	4.49108	5.54638	5.97363	0.928477	4.77312	5.68082	5.20636	1.09113	4.41676	94.9612	113.694	96.8799
Beočin	C. erythraea	3160	18.4064	5.98116	3.0774	17.6503	5.96698	2.95799	18.1893	6.06499	2.99907	3	3	3	5.10483	6.26403	0.814943	5.41169	5.04831	5.91602	0.85333	4.8385	5.26469	6.157	0.855074	4.75162	72.2324	83.5065	75.5432
Beočin	C. erythraea	3161	18.6865	6.09751	3.06462	19.8522	6.25472	3.17396	19.6818	6.63865	2.96473	3	3	3	5.0856	5.06716	1.00364	4.79065	5.63793	6.62561	0.85093	5.48943	5.075	6.07328	0.835627	5.26888	82.6703	74.8437	75.6912
Beočin	C. erythraea	3162	20.6184	7.23909	2.8482	20.0176	6.89537	2.90306	21.3407	7.97434	2.67617	3	3	3	4.58157	5.4965	0.833543	4.2128	5.67476	4.91615	1.15431	5.26033	5.71429	5.10483	1.11939	4.29086	109.202	91.266	92.2659
Iriški venac	C. erythraea	3124	31.1215	8.31975	3.74068	29.0426	9.59051	3.02826	31.6328	9.49729	3.33072	5	5	5	6.47059	6.65777	0.971884	4.76627	7.20193	6.95045	1.03618	5.31807	6.82537	6.4624	1.05617	5.10465	81.6561	136.219
Iriški venac	C. erythraea	3122	48.1601	14.9507	3.22127	43.5688	11.9499	3.64595	44.6269	15.212	2.93366	5	5	5	6.80724	6.74157	1.00974	4.96936	5.54685	6.89383	0.804612	4.46645	5.30478	5.45701	0.972103	4.81051	107.611	107.601
Iriški venac	C. erythraea	3125	34.9596	11.2683	3.10246	30.0842	9.41177	3.19644	29.4137	8.41008	3.49743	5	3	3	6.05275	6.81968	0.887542	4.03449	5.9397	6.63919	0.894642	4.25263	5.14187	5.09842	1.00852	4.65231	127.875		101.915
Iriški venac	C. erythraea	3126	27.2269	8.01894	3.39532	28.7474	7.7425	3.71293	34.2431	9.80892	3.49101	5	5	5	5.46218	5.81352	0.939565	4.76627	6.30476	6.05975	1.04043	4.51754	5.77574	6.13963	0.940731	4.5549	74.34	72.6067	93.3274
Iriški venac	C. erythraea	3127	24.7175	5.88295	4.20154	21.489	4.53782	4.73553	21.7745	4.95869	4.39117	3	3	3	5.96639	6.31148	0.945323	4.96439	5.79893	6.77344	0.856127	4.93013	6.64716	7.40688	0.89743	5.05949	109.47	87.2737	77.1148
Iriški venac	C. erythraea	3128	21.8649	6.32266	3.45818	19.4081	5.65278	3.43338	22.5274	6.31651	3.56644	3	3	5	5.57733	5.54876	1.00515	4.20504	6.54869	6.21905	1.053	4.05892	6.22076	7.18278	0.866065	4.71263	113.377	74.0546	75.3236
Iriški venac	C. erythraea	3129	25.5202	7.10867	3.59001	22.6089	5.97585	3.78339	22.121	5.43107	4.07305	3	3	3	5.29412	5.47252	0.967401	4.18653	5.54685	7.16063	0.774632	4.28489	4.8259	6.52655	0.739426	4.03711	124.592	94.5943	87.0263
Iriški venac	C. erythraea	3130	37.8739	10.1684	3.72467	40.5631	10.7616	3.76926	36.5547	10.3447	3.53368	5	5	5	5.60574	5.59755	1.00146	3.57316	6.55678	6.90764	0.949206	4.57578	5.8202	5.79893	1.00367	4.31527	104.676	91.0379	93.8785
Iriški venac	C. erythraea	3132	33.9337	9.32925	3.63735	29.3565	6.55947	4.47544				3	3	3	5.88535	5.5143	1.06729	4.13818	6.38711	7.81513	0.817275	5.29145	5.37421	4.79065	1.12181	4.52301	114.528	78.9485
Iriški venac	C. erythraea	3133	34.424	13.178	2.61223	30.3265	9.75695	3.10819	36.4922	15.127	2.41239	5	5	5	5.42082	6.76784	0.800968	5.08125	5.49843	5.5502	0.990672	4.7218	6.31386	7.64994	0.825347	5.22379	125.311	99.4623	110.072
Iriški venac	C. erythraea	3134	28.7199	6.89281	4.16665	27.6085	7.14731	3.86278	24.9608	7.14483	3.49354	3	3	5	5.04639	6.61588	0.76277	4.68068	5.18869	5.97008	0.869116	4.8886	5.34787	6.51382	0.821002	4.48006	87.8789	81.0851	88.4518
Iriški venac	C. erythraea	3135	42.9233	12.4381	3.45095	39.8485	11.1768	3.56529	44.3338	14.3759	3.0839	5	5	5	6.76588	7.58272	0.892276	6.28429	6.90764	7.22701	0.955809	5.93092	6.68398	4.69104	1.42484	4.21615	144.155	138.853	170.426
Iriški venac	C. erythraea	3136	26.8787	7.89916	3.40273	26.5631	7.98717	3.32572	29.6783	8.99317	3.30009	5	5	5	5.39143	5.26888	1.02326	4.17301	4.58465	4.79065	0.956999	3.8071	5.06716	5.76014	0.879695	4.40856	111.133	104.036	111.697
Iriški venac	C. erythraea	3137	22.4145	7.32299	3.06084	25.8071	7.15076	3.609	21.4345	6.22757	3.44188	3	3	3	5.2563	6.90113	0.761659	4.85017	5.04639	5.96727	0.845678	4.92243	5.17558	6.41221	0.807144	4.7466	94.6987	75.0686	89.4543
Iriški venac	C. erythraea	3138	31.8007	11.9402	2.66334	28.1544	8.65709	3.25218	35.7621	13.0295	2.74469	5	5	5	5.16995	5.60952	0.921638	4.2	5.31076	6.65194	0.798378	4.74251	5.04831	7.32299	0.689379	4.98355	146.87	147.642	150.702
Iriški venac	C. erythraea	3139	29.4928	8.20351	3.59515	28.4467	6.99299	4.06789	27.1506	5.88535	4.61325	5	3	3	5.71429	6.63174	0.861657	4.83102	5.81352	7.07331	0.821895	4.94301	5.59755	7.1032	0.788032	4.32099	112.166	94.5739	67.4794
Iriški venac	C. erythraea	3140	31.3255	8.07816	3.8778	36.0546	9.58573	3.76128	33.4514	7.39687	4.52237	3	3	3	4.32099	6.27501	0.688604	4.17301	5.04272	5.99885	0.840615	4.13476	5.05949	6.21905	0.813547	4.953	93.6914	117.897	98.3202
Iriški venac	C. erythraea	3141	27.5708	8.17894	3.37096	33.4661	8.50236	3.93609	29.4702	6.47931	4.54836	3	3	3	5.97585	5.75369	1.03861	4.17216	4.79581	5.87034	0.816956	4.65913	5.12605	5.15901	0.993612	4.01695		102.075	99.7334
Iriški venac	C. erythraea	3142		4.64091		23.4731	4.80831	4.88177	24.4028	4.87685	5.00381	3	3	3	4.53237	6.23097	0.727394	5.29145	4.52535	5.63589	0.802952	4.56574	4.96936	6.02527	0.824753	4.10046		63.0478	74.7449
Bački Vinogradi	C. erythraea	3184	23.9168	5.87747	4.06923	23.051	5.42439	4.24951	22.2004	6.45071	3.44155	3	3	3	5.61629	7.85214	0.715255	4.68024	6.08873	7.40399	0.822359	4.43602	5.28762	5.69754	0.928053	3.76428	90	101.31
Bački Vinogradi	C. erythraea	3185	32.6645	11.2351	2.90735	24.9591	7.04971	3.54044	22.8978	6.61886	3.45948	3	3	3	5.6786	6.46072	0.878942	4.46024	5.59322	7.32009	0.764091	5.33629	5.68365	5.95395	0.954602	4.73743	104.982	92.6678	91.0051
Bački Vinogradi	C. erythraea	3186	39.1449	9.57665	4.08754	33.4746	10.8504	3.08509	30.7831	9.83635	3.12953	5	5	5	5.81297	6.52267	0.891194	3.83235	6.35819	6.98215	0.910636	4.76464	5.26516	5.73585	0.917938	3.62034	105.544	101.31	88.6196
Bački Vinogradi	C. erythraea	3187	15.4797	5.20273	2.97531	12.887	5.53189	2.32957	14.1731	4.91599	2.88306	3	3	3	4.37488	7.59551	0.575983	5.10237	4.49153	5.33966	0.841164	4.14562	5.07131	6.0384	0.839844	5.10237	69.3045	77.0054	79.6952
Bački Vinogradi	C. erythraea	3188	20.6018	5.93815	3.46939	22.5782	6.1111	3.69462	22.6386	6.35819	3.56055	3	3	3	4.84239	5.76333	0.840206	4.65408	5.77267	7.35288	0.78509	5.30931	5.77827	7.14483	0.808735	5.33629	101.31	94.8136	58.0456
Bački Vinogradi	C. erythraea	3189	30.5833	8.72881	3.50372	13.7274	5.18902	2.64547	11.9586	4.49249	2.66191	3	3	3	4.76464	5.83762	0.816195	4.28281	5.34503	6.3174	0.846082	4.62389	4.84906	5.67797	0.854013	4.33116	96.009	79.7488	84.7841
Bački Vinogradi	C. erythraea	3190	17.1696	7.29011	2.35519	19.8524	6.01755	3.29909	18.69	4.59585	4.06671	3	3	3	7.34605	7.56661	0.97085	5.98404	7.17342	7.12318	1.00705	5.79254	6.40153	6.46794	0.989733	4.67947	71.834	107.756	90.2865
Bački Vinogradi	C. erythraea	3191	28.35	8.99304	3.15243	25.5005	7.71605	3.30486	24.2373	8.89992	2.72332	3	3	3	5.01148	6.5452	0.765672	4.49792	4.16636	5.68049	0.733449	5.00646	4.8668	6.18876	0.786393	4.12391	90.8425	82.1998	65.2826
Bački Vinogradi	C. erythraea	3192	18.5115	7.26346	2.54858	19.472	6.44123	3.02302	12.0768	7.38067	1.63627	3	3	3	5.18683	6.29177	0.824383	4.66179	5.19928	6.96206	0.746801	5.51824	5.61629	6.14976	0.913252	4.87859	113.282	71.9918	135.713
Bački Vinogradi	C. erythraea	3193	18.4816	7.39039	2.50076	19.6122	8.68551	2.25804	19.9169	5.77267	3.4502	3	3	3	5.02579	6.28377	0.799804	5.08475	6.19166	6.52762	0.948532	4.32536	4.5226	5.599	0.807752	4.07662	130.454	123.69	83.4458
Bački Vinogradi	C. erythraea	3194	14.4541	4.94149	2.92504	17.2759	3.34397	5.16628	15.4846	5.17574	2.99177	3	3	3	6.29918	6.31057	0.998195	5.08475	6.16958	6.55233	0.941586	5.86708	6.27119	7.15939	0.875939	5.76333	137.353	61.7626	131.944
Bački Vinogradi	C. erythraea	3195	20.0107	4.92693	4.06149	17.7928	6.04612	2.94285	17.7998	4.48192	3.97148	3	3	3	4.66795	7.22778	0.645834	4.68024	5.47709	5.83762	0.93824	5.05215	5.63416	5.78386	0.974117	4.28532	73.393	78.6901	73.0725
Bački Vinogradi	C. erythraea	3196	25.0826	7.54428	3.32472	22.6628	7.20538	3.14526	20.1951	6.78019	2.97855	3	3	3	5.48823	6.06717	0.904579	5.19444	5.42968	6.64485	0.817127	5.25287	6.01755	6.53038	0.92147	5.07909	84.2894	84.2072	75.6141
Bački Vinogradi	C. erythraea	3197	18.1513	4.02877	4.50542	15.5457	3.98395	3.90208	16.6413	3.98395	4.17708	3	3	3	5.40582	5.63798	0.958822	4.61067	4.68024	5.86279	0.798295	4.07221	4.67333	5.69376	0.820781	5.21651		83.6598	56.3099
Bački Vinogradi	C. erythraea	3198	11.3638	3.8286	2.96815	12.5564	4.79439	2.61898	11.5267	4.1741	2.76147	3	3	3	5.22545	6.62374	0.788898	4.02609	4.83125	6.4746	0.746186	4.2152	4.156	5.41578	0.767387	3.49004	96.6415	105.422	92.5208
Bački Vinogradi	C. erythraea	3199	12.2877	5.76271	2.13227	13.996	4.5043	3.10726	11.241	3.47871	3.23137	3	3	3	5.03507	6.56055	0.767477	4.52022	5.17019	6.37004	0.811641	4.4433	4.79394	6.46794	0.741186	4.28532	105.422	103.134	119.745
Bački Vinogradi	C. erythraea	3200	14.0038	5.26039	2.66213	14.4337	5.69376	2.535	15.0246	5.20342	2.88746	3	3	3	4.45863	5.92008	0.753136	4.70702	4.72301	6.74834	0.699877	4.49233	4.92183	6.66427	0.738539	4.80666	113.039	74.3067	83.2981
Bački Vinogradi	C. erythraea	3201	16.1338	5.85727	2.75449	16.7618	5.25492	3.18974	13.1817	3.92127	3.3616	3	3	3	6.17249	7.09945	0.869433	5.23232	5.76333	7.00064	0.823259	4.80666	5.93462	6.82243	0.86987	5.38186	86.212	90	91.2545
Bački Vinogradi	C. erythraea	3202	23.6479	6.87277	3.4408	20.1249	6.3174	3.18564	22.8067	7.46435	3.05542	3	3	3	4.71692	7.01396	0.672505	4.68024	4.66333	7.43448	0.627257	5.00287	4.92183	6.6297	0.742391	4.05099	85.7582	74.083	93.202
Bački Vinogradi	C. erythraea	3203	20.449	6.3565	3.21703	21.7838	5.50913	3.95413	18.9213	4.41411	4.28655	3	3	3	5.63416	7.15286	0.787679	5.23026	5.85727	7.47734	0.783336	6.00321	5.18683	5.53449	0.937183	4.51147	97.035	94.1849	87.8789
Majdan	C. littorale subsp. compressum	3246	20.3993	2.90123	7.03126	19.1065	2.88136	6.63106	18.5076	3.98936	4.63924	3	3	3	7.69462	6.22867	1.23535	5.35242	8.09533	6.23328	1.29873	5.55521	7.38408	5.52085	1.33749	4.77969	116.565	100.939	120.881
Majdan	C. littorale subsp. compressum	3247	16.3162	2.80814	5.81033	18.5401	3.15386	5.87855	18.3289	2.82853	6.48	3	3	3	7.30044	5.6786	1.28561	5.45607	7.52903	5.96179	1.26288	5.38252	8.01195	8.65943	0.925229	4.8186	130.236	81.8699	111.161
Majdan	C. littorale subsp. compressum	3249	15.6706	2.31311	6.7747	16.6956	2.75912	6.05106	14.3744	2.14559	6.69953	3	3	3	7.39671	5.84807	1.26481	4.90524	6.79289	6.14918	1.10468	5.39252	7.74161	6.94915	1.11404	5.9648	127.439	91.0354	81.5014
Majdan	C. littorale subsp. compressum	3250	16.801	3.55932	4.72029	15.6782	3.72881	4.20461	17.4731	3.08479	5.66429	3	3	3	6.79289	5.77827	1.17559	6.01874	7.07513	6.11698	1.15664	5.09392	6.3565	6.74834	0.941935	6.01755	112.38	120.53	83.9559
Majdan	C. littorale subsp. compressum	3251	18.2422	2.88136	6.33111	16.236	3.05555	5.3136	15.6718	3.23036	4.8514	3	3	3	6.69491	5.94732	1.1257	4.5051	6.69545	6.11698	1.09457	5.59579	6.27634	5.94007	1.05661	5.62459	104.47	124.452	110.225
Majdan	C. littorale subsp. compressum	3252	22.8155	2.84246	8.02667	15.7114	2.97094	5.28835	20.8739	2.72376	7.66365	3	3	3	7.32205	6.37624	1.14833	5.86463	7.29601	6.61886	1.10231	5.82469	7.44268	6.87747	1.08218	6.46405	108.435	100.939	80.3948
Majdan	C. littorale subsp. compressum	3253	15.5078	2.46346	6.29511	16.0344	3.06142	5.23758	17.5373	2.84246	6.16976	3	3	3	5.11011	5.35242	0.954728	4.62622	7.37726	6.51716	1.13197	5.64435	5.96179	5.76832	1.03354	5.81297	115.241	100.008	82.5686
Majdan	C. littorale subsp. compressum	3235	14.8275	2.99621	4.94873	16.0973	2.82853	5.69106	15.4275	3.22145	4.78897	3	3	3	5.75398	5	1.1508	4.4723	5.70887	5.11011	1.11717	4.4344	7.0339	7.07513	0.994172	5.03079	118.496	102.022	138.215
Majdan	C. littorale subsp. compressum	3236	15.0538	2.96731	5.0732	17.7167	2.89255	6.12495	14.6009	2.8412	5.13899	3	3	3	7.31617	6.44291	1.13554	5.15558	6.62374	7.05225	0.939237	6.15852	7.83383	4.89407	1.60068	5.29033	86.1859	88.9646	94.1849
Majdan	C. littorale subsp. compressum	3237	20.494	2.80814	7.29806	21.1192	4.32951	4.87797	19.9782	3.14017	6.36212	3	3	3	7.59551	5.51108	1.37822	5.24124	7.03849	6.91652	1.01763	6.26488	5.73585	6.16784	0.929962	4.92693	132.879	105.001	109.22
Majdan	C. littorale subsp. compressum	3238				10.6855	1.70337	6.27315	9.33589	1.78771	5.22225	3	3	3	6.35819	5.94732	1.06909	5.59579	5.42373	4.52022	1.19988	4.34276	6.29918	6.01755	1.0468	5.75897		96.3402	119.745
Majdan	C. littorale subsp. compressum	3244	15.4075	2.33166	6.60792	16.5418	2.41191	6.85839	18.5981	2.9661	6.27022	3	3	3	6.60419	6.07634	1.08687	5.67037	7.29257	6.69974	1.08849	5.42638	7.34605	6.99088	1.0508	4.81785	87.7395	96.2675	89.6463
Majdan	C. littorale subsp. compressum	3245	12.5284	2.99621	4.18141	13.6792	2.75912	4.95782	12.7569	3.22145	3.95997	3	3	3	7.71373	6.02232	1.28086	6.37624	7.54285	6.27176	1.20267	6.10228	8.561	6.10228	1.40292	5.69565	120.964	106.699	101.31
Palić	C. littorale subsp. compressum	3254	12.3306	3.41621	3.60944	14.3898	2.84877	5.05124		3.23813		3	3	3	7.11965	6.72115	1.05929	5.06848	7.38067	6.27176	1.17681	5.2849	6.3565	6.05502	1.04979	5.42968	110.772	92.2605
Palić	C. littorale subsp. compressum	3255									#REF!	3	3	3	5.09603	5.33966	0.954375	4.93349	6.90665	6.28034	1.09973	5.69312	5.84746	4.32287	1.35268	4.98778
Palić	C. littorale subsp. compressum	3257	19.8365	3.81732	5.19643	9.17175	3.2248	2.84413				3	3	3	6.61017	4.28783	1.54161	5.27878	5.90186	4.79394	1.23111	5.26925	6.8665	4.5424	1.51164	4.81785	63.4349	128.66
Palić	C. littorale subsp. compressum	3258	18.3458	2.80814	6.53306							3	3	3	5.44026	4.74879	1.14561	4.5043	6.32819	4.84906	1.30503	5.44026	6.1017	4.76464	1.28062	4.0819	119.745
Hajdukovo	C. littorale subsp. compressum	3233	16.1836	3.90659	4.14265	21.6383	4.74879	4.5566	20.8642	5.7183	3.64867	3	3	3	9.36047	5.42373	1.72584	6.32478	8.13559	4.46024	1.82403	4.5226					143.13	99.211	138.013
Hajdukovo	C. littorale subsp. compressum	3259	15.6008	3.84731	4.055	16.6234	2.82853	5.87703	13.5689	2.45763	5.52112	3	3	3	7.91817	7.71233	1.02669	6.31569	7.98816	7.35874	1.08553	5.55004	7.20339	6.02649	1.19529	5.20342	121.711	102.095	114.444
Hajdukovo	C. littorale subsp. compressum	3260	22.4226	2.62712	8.53504	25.946	3.13559	8.27469	23.6495	2.80174	8.44101	3	3	3	7.64405	3.45696	2.2112	4.24491	7.03849	4.0678	1.7303	4.3212					100.138	117.897	96.7329
Hajdukovo	C. littorale subsp. compressum	3261	18.873	3.47458	5.43174	14.8269	4.10033	3.61602	16.8158	3.00937	5.58781	3	3	3	7.33773	5.30863	1.38223	4.52022									97.0013		85.6013
Hajdukovo	C. littorale subsp. compressum	3262	22.7386	6.04615	3.76083	23.0901	5.20342	4.43749	26.4779	5.93523	4.46114	3	3	3	7.62241	5.25492	1.45053	3.47768	6.90665	4.34276	1.59038	3.99116					120.564	135.955	126.027
Hajdukovo	C. littorale subsp. compressum	3263	21.396	4.91818	4.3504							3	3	3	7.22131	5.62459	1.28388	4.44895	7.13326	4.49153	1.58816	4.00821					99.1058
Hajdukovo	C. littorale subsp. compressum	3264	12.3374	2.37288	5.19934	10.8504	2.04095	5.31637	9.70301	2.2613	4.2909	3	3	3	6.91652	6.46072	1.07055	3.98395	7.19092	5.52994	1.30036	5.40782	7.75829	6.84345	1.13368	4.91525	76.6755	96.3402	79.796
Hajdukovo	C. littorale subsp. compressum	3265	19.0949	4.94149	3.8642	18.5972	3.75281	4.95554	16.211	2.54802	6.36219	3	3	3	8.24651	6.01934	1.37	4.79769	7.79707	5.28558	1.47516	5.25492					90	111.371	108.435
Hajdukovo	C. littorale subsp. compressum	3266	20.3472	4.92183	4.13408	19.7996	5.25492	3.76782	19.6354	5.27878	3.71969	3	3	3	7.45955	5.93462	1.25695	5.30931	7.26346	5.34436	1.35909	5.3685	7.42336	6.21482	1.19446	5.16949	147.907	127.185	108.435
Hajdukovo	C. littorale subsp. compressum	3267a	30.4409	5.00646	6.08032	28.8988	5.68365	5.08455	30.7517	4.80666	6.39772	3	3	3	7.49653	4.8572	1.54339	4.58881	7.05887	5.17019	1.3653	5.36649	6.60419	5.27674	1.25157	5.08616	104.676	124.778	96.5463
Hajdukovo	C. littorale subsp. compressum	3267b	28.5332	3.32242	8.58808	24.0704	3.09293	7.78238	25.5816	4.75257	5.38269	3	3	3	7.65719	5.57071	1.37455	4.9313	6.79923	4.58724	1.4822	4.87196	5.95033	3.08013	1.93184	3.98395	109.654		116.565
Hajdukovo	C. littorale subsp. compressum	3268	19.9084	4.23729	4.69838	19.6787	3.30943	5.94624	21.9586	4.74576	4.62699	3	3	3	7.71373	3.76332	2.04971	3.17655	6.95225	2.28814	3.03839	2.72376					110.344	104.744	146.31
Hajdukovo	C. littorale subsp. compressum	3269	25.4602	4.72301	5.39068	24.1579	5.34973	4.51572	29.6036	4.92693	6.00852	3	3	3	7.14332	5.80864	1.22977	4.83125	6.77966	4.68867	1.44597	3.90659	6.99704	5.10237	1.37133	5.39252	113.199		116.565
Hajdukovo	C. littorale subsp. compressum	3270	15.7955	3.8286	4.12566	12.125	2.61616	4.63464				3	3	3	7.44268	4.45863	1.66928	4.32868									98.5959	120.964
Hajdukovo	C. littorale subsp. compressum	3272	20.1032	3.83703	5.23925	23.1709	3.48387	6.65092	22.7049	3.51159	6.46571	3	3	3	6.29918	5.53189	1.1387	4.96179	7.88546	6.19166	1.27356	5.38986	7.22778	4.98778	1.4491	4.37817	108.435	114.852	104.845
Ásotthalom	C. littorale subsp. compressum	3274	17.8771	2.80814	6.36618	17.5424	2.54237	6.9	11.9513	2.14559	5.57016	3	3	3	8.14662	6.27348	1.29858	5.7139	8.46864	6.61777	1.27968	5.72395					125.362	122.115	105.255
Ásotthalom	C. littorale subsp. compressum	3275	13.4877	2.03566	6.62569	13.8156	2.06195	6.70027	13.8983	2.12034	6.55476	3	3	3	7.63136	5.5868	1.36596	4.44087	8.67061	7.03849	1.23189	5.61756	7.89274	6.51661	1.21117	5.85789	95.1944	93.3665	81.8699
Ásotthalom	C. littorale subsp. compressum	3276	15.9255	2.2099	7.20645	14.1141	2.41042	5.85545	10.7641	2.04797	5.25596	3	3	3	9.2931	7.24068	1.28346	5.98344	9.00262	6.53642	1.3773	6.00021	7.54285	4.82083	1.56464	3.97944	84.7529	72.0186	60.0685
Ásotthalom	C. littorale subsp. compressum	3117	15.1887	2.2897	6.63346	17.4578	2.54379	6.86294	17.9014	2.9661	6.03534	3	3	3	8.30681	7.12066	1.16658	6.0905	7.38067	6.62374	1.11428	5.95215	8.8335	6.30773	1.40043	7.13326	80.9915	82.0565	118.686
Ásotthalom	C. littorale subsp. compressum	3277	31.6724	4.6641	6.79069	33.7308	4.15254	8.12293	34.5212	3.6598	9.43255	3	3	3	7.71931	7.93539	0.97277	5.44751	8.40052	7.38067	1.13818	6.8665	7.13678	7.02317	1.01618	5.73523	120.735	115.346	118.25
Ásotthalom	C. littorale subsp. compressum	3278	24.8855	3.56839	6.97387	27.7429	3.14588	8.81878	21.2551	3.412	6.2295	3	3	3	7.54428	6.69706	1.12651	4.66102	7.76199	7.02317	1.1052	6.18702	8.51263	7.99714	1.06446	4.87785	101.991	96.3402	100.222
Ásotthalom	C. littorale subsp. compressum	3279	32.4825	4.40678	7.37103	28.6378	3.91302	7.3186	26.0604	3.65293	7.1341	3	3	3	6.61071	5.69376	1.16105	5.08475	7.46533	5.88358	1.26884	5.05642	7.21584	6.12167	1.17874	5.68049	132.51	117.699	118.301
Ásotthalom	C. littorale subsp. compressum	3119	18.5229	2.71716	6.81702	17.1324	2.59272	6.60789	17.1708	2.44591	7.02021	3	3	3	6.79289	6.17249	1.10051	4.94149	7.74949	6.18876	1.25219	6.0905	7.47494	7.37288	1.01384	5.90855	84.3518	66.0375	86.491
Ásotthalom	C. littorale subsp. compressum	3120	34.0234	5.12974	6.63257	26.3646	3.99745	6.59535	28.8303	3.40674	8.46274	3	3	3	8.39154	7.13577	1.17598	5.53449	9.06463	6.72916	1.34707	5.32214	8.09533	6.84345	1.18293	5.38386	120.51	112.782	99.2189
Ásotthalom	C. littorale subsp. compressum	3280	31.7041	4.23814	7.48067	28.8335	3.65293	7.89326	22.9078	2.38646	9.59907	3	3	3	7.0114	6.28549	1.11549	5.30931	7.15286	6.69974	1.06763	5.03934	7.28814	6.38074	1.14221	5.17574	115.75	79.6952	64.3845
Ásotthalom	C. littorale subsp. compressum	3281	38.2662	4.75332	8.05042	31.7967	4.25842	7.46678	28.6768	3.41621	8.39432	3	3	3	8.1188	6.86493	1.18265	5.07697	7.44268	5.84807	1.27267	5.21376	7.13678	6.12284	1.1656	5.84254	95.4691	107.223	92.8804
Ásotthalom	C. littorale subsp. compressum	3282	24.8477	2.71319	9.15812	26.7338	3.51159	7.61302	22.8343	3.10799	7.34697	3	3	3	6.58186	5.8793	1.1195	4.52657	6.04612	5.50326	1.09864	4.77668	7.65719	5.6348	1.35891	5.57135	98.2128	98.4034	111.991
Ásotthalom	C. littorale subsp. compressum	3283	24.0899	3.39089	7.10429	19.2351	2.55505	7.52825	21.6964	3.8145	5.68788	3	3	3	7.79707	7.03594	1.10818	5.52475	8.65071	7.12066	1.21487	5.53384	9.247	7.02163	1.31693	5.7851	119.539	85.6013	109.837
Ásotthalom	C. littorale subsp. compressum	3284	29.5231	2.9661	9.9535	27.9461	3.38983	8.24411	25.1329	3.52485	7.1302	3	3	3	6.88999	6.7142	1.02618	5.53449	7.45955	6.27634	1.18852	4.80068	7.65015	6.1111	1.25184	5.23507	77.6278	98.9726	86.4552
Ásotthalom	C. littorale subsp. compressum	3285	22.7808	3.57543	6.37149	21.2108	4.94149	4.2924	22.3807	4.51147	4.96086	3	3	3	7.71373	6.56985	1.17411	6.19572	7.83016	6.81453	1.14904	5.88663	7.37726	6.10228	1.20893	6.18586	121.891	97.0703	108.947
Ásotthalom	C. littorale subsp. compressum	3286	16.231	4.18356	3.87971	19.9371	4.74879	4.19835	17.0714	4.88962	3.49136	3	3	3	7.52903	6.21597	1.21124	5.46922	7.97016	6.52542	1.2214	5.55198	7.22778	6.78443	1.06535	5.77267	107.074	115.362	74.3297
Ásotthalom	C. littorale subsp. compressum	3287	21.9655	3.56033	6.16951	21.2079	3.77571	5.61694	17.5212	3.42775	5.11157	3	3	3	6.25054	5.34973	1.16838	4.53687	7.92679	5.85727	1.35332	5.48954	7.88181	5.64753	1.39562	4.95455	123.207	113.839	95.5275
Ásotthalom	C. littorale subsp. compressum	3288	19.798	2.54379	7.78289	23.9953	2.51967	9.52319	22.9291	2.34395	9.78223	3	3	3	7.83383	5.84807	1.33956	6.24422	8.47627	6.4546	1.31321	5.7183	7.51566	5.25697	1.42966	4.55188	89.6688	98.9726	111.656
Majdan	C. pannonicum	3204	22.8451	4.96936	4.59718	22.1333	3.62905	6.09894	17.8467	3.2945	5.41711	3	3	3	7.81693	7.41213	1.05461	5.92064	7.14286	7.06332	1.01126	6.05625	7.56489	7.57096	0.999199	6.47931	90	100.235	88.7982
Majdan	C. pannonicum	3205	16.7235	5.55194	3.01219	16.926	4.47356	3.78358	16.1904	4.79286	3.37802	3	3	3	4.65231	5.74448	0.809874	4.18653	4.57578	5.37815	0.85081	3.60856	5.29479	5.59755	0.945912	3.90643	118.142	89.736	83.1572
Majdan	C. pannonicum	3206	14.6803	5.5564	2.64205	17.3313	4.96936	3.48763	13.7932	4.65913	2.96046	3	3	3	4.63406	6.64078	0.697818	4.8427	5.30478	6.25472	0.848124	5.56465	5.12674	5.94207	0.862786	3.62515	143.017	112.62	122.905
Majdan	C. pannonicum	3209	13.4479	3.93884	3.41417	11.9576	4.03711	2.96193	14.0649	3.91005	3.59711	3	3	3	6.2389	6.2236	1.00246	5.04202	6.55947	6.82537	0.961042	4.46566	6.43118	6.17118	1.04213	5.22497	102.095	146.31	84.2894
Majdan	C. pannonicum	3210	12.948	3.78525	3.42065	14.3015	4.12108	3.47034	13.8032	4.46091	3.09426	3	3	3	3.88013	5.31807	0.729613	3.93884	5.57733	5.21618	1.06924	4.93228	5.12674	4.70888	1.08874	3.86646	97.125	113.199	121.535
Palić	C. pannonicum	3212	43.1472	6.51693	6.62078	37.2929	5.93744	6.28099	32.0981	5.42949	5.91181	3	3	3	5.85277	4.78928	1.22206	3.59633	5.71809	5.56083	1.02828	4.51131	5.77247	6.18622	0.933117	4.68774	112.166		115.253
Palić	C. pannonicum	3213	43.0956	5.79234	7.4401	34.4123	5.93441	5.79876	36.7782	5.63396	6.52796	3	3	3	6.4013	5.57308	1.14861	4.58316	6.95097	5.52455	1.2582	3.94668	6.14896	6.44546	0.953998	4.37473	99.52	98.1301	84.6369
Palić	C. pannonicum	3214	55.9578	8.90807	6.2817	49.3385	7.21558	6.83777	44.0996	6.29896	7.0011	3	3	3	6.01912	6.16004	0.977123	5.22733	5.71809	5.35156	1.06849	4.31855	6.27325	4.49136	1.39674	4.24476	126.87	135.707	129.806
Palić	C. pannonicum	3215	13.8185	3.26012	4.23865		3.39923		39.6161	4.49216	8.81894	3	3	3	6.44045	6.6235	0.972363	5.46114	7.22304	5.44006	1.32775	4.80948	6.36474	4.73726	1.34355	4.11068	111.501		121.357
Palić	C. pannonicum	3216	29.1047	4.66179	6.24324	29.3113	3.90659	7.50304	38.2788	4.62622	8.27431	3	3	3	6.11698	5.49869	1.11244	3.83235	6.63241	5.9213	1.12009	4.97696	6.2073	6.53038	0.950528	4.49472	90.4476	98.9726	70.3644
Palić	C. pannonicum	3217	25.7786	4.25083	6.06437	31.4253	5.9322	5.29741	29.6114	5.59579	5.29173	3	3	3	6.69706	6.84555	0.978309	4.85128	5.89699	5.05215	1.16722	4.4198	6.03185	4.21434	1.43127	3.98395	114.959	120.233	106.587
Palić	C. pannonicum	3218	43.3171	5.84991	7.40474	45.229	5.93462	7.6212	35.9019	5.50913	6.51681	3	3	3	6.69974	5.42373	1.23526	4.58333	6.03185	6.04612	0.99764	4.83125	6.01934	6.99704	0.860268	5.42968	92.9737	81.8019	94.1122
Palić	C. pannonicum	3219	31.8087	4.83719	6.57585	29.1476	4.72301	6.17141				3	3	3	5.76832	5.44817	1.05876	5.38186	6.46572	5.86279	1.10284	4.66179	6.11639	5.52994	1.10605	4.8535	125.754	90
Palić	C. pannonicum	3220	24.8311	3.89923	6.36821	23.9107	3.69981	6.46269	22.6794	3.32998	6.81066	3	3	3	4.44006	5.86279	0.757329	5.0798	5.51434	6.11228	0.902174	5.03934	5.10237	5.08475	1.00347	4.38882	98.2128	77.2756	77.5604
Palić	C. pannonicum	3222	24.6185	3.83703	6.41603	26.541	4.91525	5.39972				3	3	3	5.05784	5.72896	0.882854	4.17324	5.08545	4.49871	1.13042	4.18356	5.85175	7.45955	0.784465	4.32536	117.255	93.1221
Palić	C. pannonicum	3224	33.2903	6.0651	5.48883	30.7067	5.12974	5.98602	31.0941	4.6641	6.6667	3	3	3	6.8665	6.16958	1.11296	5.09674	5.5868	5.26516	1.06109	4.4344	6.19572	6.19166	1.00066	5.57586	108.435	135	90
Palić	C. pannonicum	3225	29.5879	5.08757	5.81572	23.5186	5.5868	4.20967	24.8883	5.53189	4.49905	3	3	3	6.56985	5.20273	1.26277	4.72757	6.68203	5.42968	1.23065	4.79769	7.13678	5.33966	1.33656	4.47471	111.098	126.8	111.448
Palić	C. pannonicum	3226	42.3916	5.67037	7.47598	41.509	6.91652	6.00142	38.5248	5.60348	6.87515	3	3	3	6.56985	5.00287	1.31322	4.02609	5.63416	5.17227	1.0893	4.19299	5.94732	4.4271	1.34339	4.13868	107.133	91.0416	97.125
Palić	C. pannonicum	3227	34.1447	5.86708	5.81972	35.5651	4.77292	7.45142	34.7786	5.51108	6.31066	3	3	3	6.60419	5.71327	1.15594	4.97191	6.14976	6.04612	1.01714	5.9128	6.61777	7.96114	0.831259	5.77081	109.006		99.6146
Palić	C. pannonicum	3230	28.4077	5.50847	5.1571	28.2523	4.8668	5.80511	26.7457	4.83125	5.53599	3	3	3	6.27348	5.93462	1.0571	4.043	6.20036	6.27176	0.988615	5.17574	5.59322	5.81297	0.962197	5.05642	112.834	104.036	126.87
Palić	C. pannonicum	3231	51.7082	6.92741	7.46429	46.3239	5.50913	8.40857	36.7422	5.51434	6.66304	3	3	3	6.7142	5.93462	1.13136	4.35597	6.35593	6.21482	1.02271	4.156	5.95395	4.94149	1.20489	3.91302	96.0847	145.763	105.068
